# Supplementary material for: Mitochondrial single-stranded DNA binding protein novel de novo SSBP1 mutation in a child with single large-scale mtDNA deletion (SLSMD) clinically manifesting as Pearson, Kearns-Sayre, and Leigh syndromes
Source: PLoS One. 2019 Sep 3;14(9):e0221829. doi: 10.1371/journal.pone.0221829 (PMC6719858; doi:10.1371/journal.pone.0221829)
Supplement: S1 Table — Free energies were calculated for each selected monomer pair indicated at the top. Free energies calculated using the MMPBSA module utilized the coordinates of each tetramer from the last 100 ns selected at each nanosecond. Monomers underlined are E27K. Highlight colors reflect differences from the WT tetramer in each comparison: yellow indicates a less negative value (looser binding); blue indicates a more negative value (tighter binding). (XLSX) [file pone.0221829.s002.xlsx]

## Sheet: Supp Table 1
		ab	ac	ad	bc	bd	cd	Total (abcd)
	abcd	-91.1±11.0	-38.2±6.5	0.9±3.8	2.2±3.9	-37.0±7.1	-114.9±11.9	-278.1±19.6
	abcd	-115.3±12.8	-41.0±3.9	-35.2±3.6	-6.7±3.5	-28.5±6.1	-111.7±11.9	-338.4±19.6
	abcd	-116.8±12.0	-34.1±5.6	-19.3±7.8	-32.5±6.5	-34.2±6.4	-105.8±15.6	342.7±23.7
	abcd	-114.3±12.0	-18.2±9.8	-8.8±7.8	-12.6±4.3	-36.4±4.4	-95.6±11.4	-285.9±21.7
	abcd	-87.7±12.4	-37.0±5.6	-11.0±7.9	-5.7±6.2	-34.2±4.0	-114.6±17.6	-290.2±24.7
	abcd	-92.5±18.7	-28.4±4.3	-33.5±8.1	-21.5±5.6	-37.0±6.5	-89.6±14.7	-302.5±26.9
